# Supplementary material for: Parental Information-Use Strategies in a Digital Parenting Environment and Their Associations With Parental Social Support and Self-Efficacy: Cross-Sectional Study
Source: JMIR Pediatr Parent. 2024 Dec 19;7:e58757. doi: 10.2196/58757 (PMC11695971; doi:10.2196/58757)
Supplement: Multimedia Appendix 2 [file pediatrics_v7i1e58757_app2.xlsx]

## Sheet: Appendix 2
Appendix 2.
Gender differences in information and social support availability in child care.
				Mothers (n=201)		Fathers (n=219)		z	P value
				n	(%)	n	(%)
Sources of information on parenting
		Websites
			Never use	4	1.99	13	5.94	3.02909	0.0025
			Hardly use	13	6.47	26	11.87
			Rarely use	22	10.95	39	17.81
			Sometimes use	78	38.81	71	32.42
			Often use	58	28.86	41	18.72
			Always use	26	12.94	29	13.24
		Social networking sites
			Never use	25	12.44	56	25.57	5.5683	<0.001
			Hardly use	12	5.97	34	15.53
			Rarely use	26	12.94	34	15.53
			Sometimes use	52	25.87	49	22.37
			Often use	56	27.86	27	12.33
			Always use	30	14.93	19	8.68
		Parenting apps
			Never use	39	19.4	82	37.44	5.39727	<0.001
			Hardly use	26	12.94	39	17.81
			Rarely use	32	15.92	36	16.44
			Sometimes use	52	25.87	38	17.35
			Often use	33	16.42	14	6.39
			Always use	19	9.45	10	4.57
		Family members
			Never use	18	8.96	15	6.85	-0.47502	0.6348
			Hardly use	19	9.45	17	7.76
			Rarely use	20	9.95	21	9.59
			Sometimes use	61	30.35	73	33.33
			Often use	46	22.89	57	26.03
			Always use	37	18.41	36	16.44
		Friends and childcare companions
			Never use	27	13.43	48	21.92	3.56222	<0.001
			Hardly use	15	7.46	33	15.07
			Rarely use	35	17.41	39	17.81
			Sometimes use	72	35.82	59	26.94
			Often use	32	15.92	28	12.79
			Always use	20	9.95	12	5.48
		Specialists regarding childcare
			Never use	24	11.94	45	20.55	1.40512	0.16
			Hardly use	44	21.89	47	21.46
			Rarely use	48	23.88	37	16.89
			Sometimes use	55	27.36	61	27.85
			Often use	22	10.95	18	8.22
			Always use	8	3.98	11	5.02
Availability of social support in parenting
	Informational supports
		Partner (n=415)
			Strongly disagree	29	14.65	7	3.23	-7.38424	<0.001
			Somewhat disagree	56	28.28	22	10.14
			Somewhat agree	73	36.87	85	39.17
			Strongly agree	40	20.2	103	47.47
		Family members (n=415)
			Strongly disagree	13	6.57	8	3.69	-1.63145	0.1028
			Somewhat disagree	44	22.22	40	18.43
			Somewhat agree	94	47.47	108	49.77
			Strongly agree	47	23.74	61	28.11
		Friends and childcare companions (n=415)
			Strongly disagree	14	7.07	20	9.22	0.79965	0.4239
			Somewhat disagree	41	20.71	43	19.82
			Somewhat agree	101	51.01	116	53.46
			Strongly agree	42	21.21	38	17.51
		Specialists regarding childcare (n=416)
			Strongly disagree	13	6.53	15	6.91	0.21766	0.8277
			Somewhat disagree	38	19.1	40	18.43
			Somewhat agree	97	48.74	110	50.69
			Strongly agree	51	25.63	52	23.96
	Emortional supports
		Partner (n=415)
			Strongly disagree	17	8.59	12	5.53	-2.42891	0.0151
			Somewhat disagree	47	23.74	25	11.52
			Somewhat agree	69	34.85	99	45.62
			Strongly agree	65	32.83	81	37.33
		Family members (n=415)
			Strongly disagree	12	6.03	9	4.17	0.54664	0.5846
			Somewhat disagree	38	19.1	40	18.52
			Somewhat agree	89	44.72	116	53.7
			Strongly agree	60	30.15	51	23.61
		Friends and childcare companions (n=415)
			Strongly disagree	10	5.08	18	8.26	2.53469	0.0113
			Somewhat disagree	31	15.74	45	20.64
			Somewhat agree	98	49.75	111	50.92
			Strongly agree	58	29.44	44	20.18
		Specialists regarding childcare (n=412)
			Strongly disagree	10	5.08	15	6.98	0.42713	0.6693
			Somewhat disagree	40	20.3	51	23.72
			Somewhat agree	103	52.28	95	44.19
			Strongly agree	44	22.34	54	25.12
