# Supplementary material for: Parental Information-Use Strategies in a Digital Parenting Environment and Their Associations With Parental Social Support and Self-Efficacy: Cross-Sectional Study
Source: JMIR Pediatr Parent. 2024 Dec 19;7:e58757. doi: 10.2196/58757 (PMC11695971; doi:10.2196/58757)
Supplement: Multimedia Appendix 5 [file pediatrics_v7i1e58757_app5.xlsx]

## Sheet: Appendix 5
Appendix 5.
Cluster analysis results.
			Clustera								𝜒2(df)b	P valueb	Multiple comparisonsc
			Cluster 1		Cluster 2		Cluster 3		Cluster 4
			Multi-source gatherers		Offline-centric gatherers		Online-centric gatherers		Minimal information gatherers
			n = 161		n = 105		n = 86		n = 68
			Median	IQR	Median	IQR	Median	IQR	Median	IQR
Sources of information on parenting
	Online information
		Web sites	5	(4-6)	4	(3.5-4)	4	(3-4)	2	(2-4)	141.73(3)	<0.001	1 > 2 = 3 > 4
		Social networking sites	5	(4-5.5)	2	(1-3)	4	(3-5)	1	(1-2.75)	194.11(3)	<0.001	1 > 3 > 2 = 4
		Parental App	4	(4-5)	1	(1-2)	3	(3-4)	1	(1-1.75)	251.43(3)	<0.001	1 > 3 > 2 = 4
	Offline information
		Family	5	(4-6)	4	(4-5)	3	(2-4)	2	(1-4)	186.13(3)	<0.001	1 > 2 > 3 = 4
		Friends / Childcare companions	4	(4-5)	4	(3-4)	3	(2-3)	1	(1-2)	206.87(3)	<0.001	1 > 2 > 3 > 4
		Healthcare, Childcare & Education Specialists	4	(3-5)	3	(2-4)	3	(2-3)	1	(1-2)	161.74(3)	<0.001	1 > 2 > 3 > 4
IQR: Interquartile range
a Results of PAM (Partitioning Around Medoids)
b Results of Kruskal-Wallis test
c Results of multiple comparisons by Steel-Dwass test.
