# Supplementary material for: Parental Information-Use Strategies in a Digital Parenting Environment and Their Associations With Parental Social Support and Self-Efficacy: Cross-Sectional Study
Source: JMIR Pediatr Parent. 2024 Dec 19;7:e58757. doi: 10.2196/58757 (PMC11695971; doi:10.2196/58757)
Supplement: Multimedia Appendix 6 [file pediatrics_v7i1e58757_app6.xlsx]

## Sheet: Appendix 6
Appendix 6.
Comparison of availability of support by parenting information use patterns.
			Cluster												𝜒2(df)a	P valuea
			Cluster 1			Cluster 2			Cluster 3			Cluster 4
			Multi-source gatherers			Offline-centric gatherers			Online-centric gatherers			Minimal information gatherers
			n = 161			n = 105			n = 86			n = 68
			Median	IQR	MRS	Median	IQR	MRS	Median	IQR	MRS	Median	IQR	MRS
Availability of support
	Informational support
		From partner	3	(3-4)	225.647	3	(3-4)	230.612	3	(2-3)	160.312	3	(2-4)	191.597	24.33(3)	<0.001
		From family members	3	(3-4)	241.858	3	(3-4)	222.743	3	(2-3)	163.994	3	(2-3)	161.47	41.79(3)	<0.001
		From friends and childcare peers	3	(3-4)	243.444	3	(2-3)	203.716	3	(2-3)	191.721	3	(1-3)	150.776	36.78(3)	<0.001
		From Specialists regarding childcare	3	(3-4)	239.841	3	(3-3.5)	213.35	3	(2-3)	175.669	3	(2-3)	168.343	29.16(3)	<0.001
	Emotional support
		From partner	3	(3-4)	230.488	3	(3-4)	235.461	3	(2-3)	164.279	3	(2-3)	167.598	33.84(3)	<0.001
		From family members	3	(3-4)	238.522	3	(3-4)	221.209	3	(2-3)	171.233	3	(2-3)	161.303	34.79(3)	<0.001
		From friends and childcare peers	3	(3-4)	241.316	3	(2.5-3)	208.752	3	(2-3)	187.512	3	(1.5-3)	153.276	33.81(3)	<0.001
		From Specialists regarding childcare	3	(3-4)	243.399	3	(2-3)	204.446	3	(2-3)	175.529	3	(2-3)	161.697	35.12(3)	<0.001
IQR: Interquartile range
MRS: Mern rank score
a Results of Kruskal-Wallis test
