# Supplementary material for: Parental Information-Use Strategies in a Digital Parenting Environment and Their Associations With Parental Social Support and Self-Efficacy: Cross-Sectional Study
Source: JMIR Pediatr Parent. 2024 Dec 19;7:e58757. doi: 10.2196/58757 (PMC11695971; doi:10.2196/58757)
Supplement: Multimedia Appendix 7 [file pediatrics_v7i1e58757_app7.xlsx]

## Sheet: Appendix 7
Appendix 7.
Results of multiple comparisons using Steel-Dwass test in the comparison of availability of supports across parenting information use patterns.
	Type A	Type B	Difference of MRS(A-B)	SE of difference	Z-scare	P-value
Informatinal support from partner
	Multi-source gatherers	Online-centric gatherers	38.4434	9.0384	4.25334	<.001
	Offline-centric gatherers	Online-centric gatherers	32.3283	7.58407	4.26266	<.001
	Multi-source gatherers	Minimal information gatherers	18.3802	8.99221	2.04402	0.1719
	Offline-centric gatherers	Minimal information gatherers	15.8397	7.27031	2.17869	0.1291
	Offline-centric gatherers	Multi-source gatherers	2.8566	8.97244	0.31838	0.9888
	Online-centric gatherers	Minimal information gatherers	-11.0097	6.8789	-1.6005	0.3783
Informatinal support from family members
	Multi-source gatherers	Online-centric gatherers	45.8143	8.77865	5.21883	<.001
	Multi-source gatherers	Minimal information gatherers	42.8643	8.8156	4.86232	<.001
	Offline-centric gatherers	Online-centric gatherers	27.4816	7.39358	3.71696	0.0012
	Offline-centric gatherers	Minimal information gatherers	25.484	7.16474	3.55686	0.0021
	Online-centric gatherers	Minimal information gatherers	1.6198	6.7772	0.239	0.9952
	Offline-centric gatherers	Multi-source gatherers	-12.8704	8.69282	-1.48058	0.4493
Informational support from friends and childcare companions
	Multi-source gatherers	Minimal information gatherers	48.0893	8.69195	5.53262	<.001
	Multi-source gatherers	Online-centric gatherers	31.1791	8.61444	3.6194	0.0017
	Offline-centric gatherers	Minimal information gatherers	23.0353	7.15177	3.22093	0.007
	Online-centric gatherers	Minimal information gatherers	16.7286	6.83783	2.44647	0.0686
	Offline-centric gatherers	Online-centric gatherers	6.1188	7.33031	0.83472	0.838
	Offline-centric gatherers	Multi-source gatherers	-26.5612	8.53074	-3.11359	0.01
Informatinal support from specialists regarding childcare
	Multi-source gatherers	Online-centric gatherers	38.4286	8.76467	4.38449	<.001
	Multi-source gatherers	Minimal information gatherers	37.9251	8.7999	4.30972	<.001
	Offline-centric gatherers	Minimal information gatherers	18.5125	7.17047	2.58177	0.0483
	Offline-centric gatherers	Online-centric gatherers	17.496	7.3954	2.3658	0.0838
	Online-centric gatherers	Minimal information gatherers	3.8901	6.75293	0.57605	0.9393
	Offline-centric gatherers	Multi-source gatherers	-17.1157	8.75944	-1.95398	0.2057
Emotional support from partner
	Multi-source gatherers	Minimal information gatherers	40.9839	8.90533	4.60217	<.001
	Multi-source gatherers	Online-centric gatherers	40.0376	8.7963	4.55164	<.001
	Offline-centric gatherers	Minimal information gatherers	24.5371	7.11001	3.45106	0.0031
	Offline-centric gatherers	Online-centric gatherers	23.481	7.27785	3.22636	0.0069
	Online-centric gatherers	Minimal information gatherers	4.7801	6.69696	0.71378	0.8917
	Offline-centric gatherers	Multi-source gatherers	-11.61	8.76629	-1.32439	0.5473
Emotional support from family members
	Multi-source gatherers	Minimal information gatherers	40.9839	8.90533	4.60217	<.001
	Multi-source gatherers	Online-centric gatherers	40.0376	8.7963	4.55164	<.001
	Offline-centric gatherers	Minimal information gatherers	24.5371	7.11001	3.45106	0.0031
	Offline-centric gatherers	Online-centric gatherers	23.481	7.27785	3.22636	0.0069
	Online-centric gatherers	Minimal information gatherers	4.7801	6.69696	0.71378	0.8917
	Offline-centric gatherers	Multi-source gatherers	-11.61	8.76629	-1.32439	0.5473
Emotional support from friends and childcare companions
	Multi-source gatherers	Minimal information gatherers	45.6329	8.8221	5.17257	<.001
	Multi-source gatherers	Online-centric gatherers	33.2822	8.59475	3.87238	0.0006
	Offline-centric gatherers	Minimal information gatherers	23.3408	7.28364	3.20455	0.0074
	Online-centric gatherers	Minimal information gatherers	15.0132	6.77306	2.2166	0.1187
	Offline-centric gatherers	Online-centric gatherers	9.7919	7.3223	1.33727	0.5391
	Offline-centric gatherers	Multi-source gatherers	-21.1693	8.69095	-2.43578	0.0705
Emotional support from specialists regarding childcare
	Multi-source gatherers	Minimal information gatherers	42.8216	8.83289	4.84798	<.001
	Multi-source gatherers	Online-centric gatherers	41.795	8.6554	4.82877	<.001
	Offline-centric gatherers	Minimal information gatherers	17.4064	7.2665	2.39543	0.0779
	Offline-centric gatherers	Online-centric gatherers	12.8591	7.37356	1.74395	0.3009
	Online-centric gatherers	Minimal information gatherers	7.0832	6.7046	1.05646	0.716
	Offline-centric gatherers	Multi-source gatherers	-24.3206	8.81755	-2.7582	0.0297
