# Supplementary material for: Parental Information-Use Strategies in a Digital Parenting Environment and Their Associations With Parental Social Support and Self-Efficacy: Cross-Sectional Study
Source: JMIR Pediatr Parent. 2024 Dec 19;7:e58757. doi: 10.2196/58757 (PMC11695971; doi:10.2196/58757)
Supplement: Multimedia Appendix 8 [file pediatrics_v7i1e58757_app8.xlsx]

## Sheet: Appendix 8
Appendix 8.
Results of multiple comparisons using Tukey's HSD test in the comparison of parenting self-efficacy across parenting information use patterns.
	Type A	Type B	Difference(A-B)	SE of difference	95% CI		p
					LL	UL
	Multi-source gatherers	Minimal information gatherers	0.6866	0.089647	0.455353	0.917847	<0.001
	Multi-source gatherers	Online-centric gatherers	0.443254	0.0823578	0.23081	0.655699	<0.001
	Offline-centric gatherers	Minimal information gatherers	0.378312	0.0965967	0.129138	0.627487	<0.001
	Multi-source gatherers	Offline-centric gatherers	0.308288	0.0775732	0.108185	0.50839	<0.001
	Online-centric gatherers	Minimal information gatherers	0.243346	0.100479	-0.015844	0.502536	0.0746
	Offline-centric gatherers	Online-centric gatherers	0.134967	0.089873	-0.096864	0.366797	0.4373
